# Supplementary material for: Urinary α-Carboxyethyl Hydroxychromanol (α-CEHC)—A Biomarker of Vitamin E Intake: A Scoping Review
Source: J Nutr. 2026 Mar 21;156(5):101486. doi: 10.1016/j.tjnut.2026.101486 (PMC13197953; doi:10.1016/j.tjnut.2026.101486)
Supplement: Multimedia component 2 [file mmc2.xlsx]

## Sheet: Title Page
Data Calculations: Urinary α-Carboxyethyl Hydroxychromanol (α-CEHC) as a Biomarker of Vitamin E Intake: A Scoping Review
Corresponding Author:
Yochana Benchetrit, BS
Temerty Faculty of Medicine, University of Toronto
Email: yochana.benchetrit@mail.utoronto.ca
Telephone: 647-972-9966
417 Sackville Street, Toronto, Canada, M4X1S8

## Sheet: Creatinine-normalized studies
Galli 2003
21 healthy adult subjects
Original units		Baseline		Standardized units
treatment	n =			treatment	n =
Single oral dose of 100 mg d₂-γ-tocopheryl acetate (94 % purity) administered with standard meal	21			Single oral dose of 100 mg d₂-γ-tocopheryl acetate (94 % purity) administered with standard meal	21
Alpha_CEHC_Mean		2.213		Alpha_CEHC_Mean		250.335
Alpha_CEHC_SEM		1.961		Alpha_CEHC_SEM		221.828
µmol/g creatinine				µmol/mol creatinine
Morinobu 2003
Adult male volunteers (mean age 29.3 ± 3.4 y)
Original units		Baseline	Day 14	Day 28	Day 56		Standardized units		Baseline	Day 14	Day 28	Day 56
treatment	n =						treatment	n =
1200 IU/day (800 mg/day) RRR-α-tocopherol orally for 28 days. 300 IU in the morning, 450 IU in the afternoon, 450 IU in the evening, all after meals.	7						1200 IU/day (800 mg/day) RRR-α-tocopherol orally for 28 days. 300 IU in the morning, 450 IU in the afternoon, 450 IU in the evening, all after meals.	7
Alpha_CEHC_Mean		0.27	8.01	9.76	0.38		Alpha_CEHC_Mean		270	8010	9760	380
Alpha_CEHC_SD		0.15	4	4.92	0.06		Alpha_CEHC_SD		150	4000	4920	60
µmol/mmol creatinine							µmol/mol creatinine
Jeanes 2004
Smokers (≥10 cigarettes/day for >2 years) vs matched non-smokers (age, sex, BMI); no supplementation
Original units		Single 24-hour collection		Standardized units		Single 24-hour collection
Group	n =			Group	n =
Smokers	15			Smokers	15
Alpha_CEHC_Mean		0.19		Alpha_CEHC_Mean		77.2178
Alpha_CEHC_SD		0.11		Alpha_CEHC_SD		44.705
Non-smokers	15			Non-smokers	15
Alpha_CEHC_Mean		0.21		Alpha_CEHC_Mean		85.346
Alpha_CEHC_SD		0.11		Alpha_CEHC_SD		44.705
mg/g creatinine				µmol/mol creatinine
Kelly 2004
Healthy, non-smoking subjects (22.1-50.2 years); no supplementation
Original units		Collection 1	Collection 2	Collection 3		Standardized units		Collection 1	Collection 2	Collection 3
Group	n =					Group	n =
Study 1	65					Study 1	65
Alpha_CEHC_Mean		3.23	3.54	3.52		Alpha_CEHC_Mean		365.378	400.445	398.182
Alpha_CEHC_SD						Alpha_CEHC_SD
µmol g⁻¹ creatinine						µmol/mol creatinine
Bruno 2005
Healthy, normolipidemic volunteers (smokers versus non-smokers)
Original units		Baseline	Day 0		Standardized units		Baseline	Day 0
Group	n =				Group	n =
Non-smokers	10				Non-smokers	10
Alpha_CEHC_Mean		540	3039		Alpha_CEHC_Mean		61.0848	343.772
Alpha_CEHC_SD		560	2889		Alpha_CEHC_SD		63.3472	326.804
Smokers	10				Smokers	10
Alpha_CEHC_Mean		570	2383		Alpha_CEHC_Mean		64.4784	269.565
Alpha_CEHC_SD		834	1068		Alpha_CEHC_SD		94.3421	120.812
nmol/g creatinine					µmol/mol creatinine
Leonard 2005
Healthy, active, nonsmoking adults; participants ingested one capsule (~50 mg each d6-α-and d2-γ-tocopheryl acetates) with breakfast
Original units		0-24h collection		Standardized units
Group	n =			Group	n =
Male	9			Male	9
Alpha_CEHC_Mean		0.53		Alpha_CEHC_Mean		59.9536
Alpha_CEHC_SD		0.42		Alpha_CEHC_SD		47.5104
Female	5			Female	5
Alpha_CEHC_Mean		1.47		Alpha_CEHC_Mean		166.286
Alpha_CEHC_SD		1.14		Alpha_CEHC_SD		128.957
μmol/g creatinine				µmol/mol creatinine
Clarke 2006
Heterozygous FHBL adults vs. normolipidemic controls; plus comparison of 3 pediatric cases (2 homozygous FHBL and 1 ABL) receiving vitamin E supplements
Original units		Single collection		Standardized units		Single collection
treatment	n =			treatment	n =
Control (healthy adults)	7			Control (healthy adults)	7
Alpha_CEHC_Mean		0.25		Alpha_CEHC_Mean		250
Alpha_CEHC_SEM		0.08		Alpha_CEHC_SEM		80
Heterozygous FHBL adults; no supplementation	9			Heterozygous FHBL adults; no supplementation	9
Alpha_CEHC_Mean		0.28		Alpha_CEHC_Mean		280
Alpha_CEHC_SEM		0.05		Alpha_CEHC_SEM		50
Homozygous FHBL (Child 1); 450-1000 IU α-TOH per day	1			Homozygous FHBL (Child 1); 450-1000 IU α-TOH per day	1
Alpha_CEHC_Mean		2.51		Alpha_CEHC_Mean		2510
Homozygous FHBL (Child 2); 450-1000 IU α-TOH per day	1			Homozygous FHBL (Child 2); 450-1000 IU α-TOH per day	1
Alpha_CEHC_Mean		1.65		Alpha_CEHC_Mean		1650
Abetalipoproteinemia Child; 10 000 IU α-TOH/day	1			Abetalipoproteinemia Child; 10 000 IU α-TOH/day	1
Alpha_CEHC_Mean		3.51		Alpha_CEHC_Mean		3510
µmol/mmol creatinine				µmol/mol creatinine
Clarke 2006
Adults with type 2 diabetes
Original units		Baseline	Postintervention (6 weeks)		Standardized units		Baseline	Postintervention (6 weeks)
treatment	n =				treatment	n =
Placebo; soybean oil ≈ 1 mg tocopherol/day	18				Placebo; soybean oil ≈ 1 mg tocopherol/day	18
Alpha_CEHC_Mean		0.19	0.17		Alpha_CEHC_Mean		190	170
Alpha_CEHC_SEM		0.06	0.03		Alpha_CEHC_SEM		60	30
α-tocopherol; RRR-α-tocopherol 500 mg/day (750 IU)	18				α-tocopherol; RRR-α-tocopherol 500 mg/day (750 IU)	18
Alpha_CEHC_Mean		0.21	7.84		Alpha_CEHC_Mean		210	7840
Alpha_CEHC_SEM		0.04	1.4		Alpha_CEHC_SEM		40	1400
Mixed tocopherols; 500 mg/day (~315 mg γ-TOH + 110 mg δ-TOH + 75 mg α-TOH)	19				Mixed tocopherols; 500 mg/day (~315 mg γ-TOH + 110 mg δ-TOH + 75 mg α-TOH)	19
Alpha_CEHC_Mean		0.22	1.29		Alpha_CEHC_Mean		220	1290
Alpha_CEHC_SEM		0.03	0.21		Alpha_CEHC_SEM		30	210
µmol/mmol creatinine					µmol/mol creatinine
Devaraj 2008
80 adults with ≥3 metabolic syndrome criteria recruited (20/group).
		Baseline	6 weeks		Standardized units		Baseline	6 weeks
treatment	n =				treatment	n =
Placebo; no supplementation	20				Placebo; no supplementation	20
Alpha_CEHC_Mean		2.06	1.43		Alpha_CEHC_Mean		233.027	161.762
Alpha_CEHC_SD		2.46	2		Alpha_CEHC_SD		278.275	226.24
γ-Tocopherol (GT); γ-Tocopherol 800 mg/day for six weeks	20				γ-Tocopherol (GT); γ-Tocopherol 800 mg/day for six weeks	20
Alpha_CEHC_Mean		0.88	1.29		Alpha_CEHC_Mean		99.5456	145.925
Alpha_CEHC_SD		0.88	1.75		Alpha_CEHC_SD		99.5456	197.96
α-Tocopherol (AT); α-Tocopherol (RRR-α-tocopherol) 800 mg/day for six weeks	20				α-Tocopherol (AT); α-Tocopherol (RRR-α-tocopherol) 800 mg/day for six weeks	20
Alpha_CEHC_Mean		1.16	18.45		Alpha_CEHC_Mean		131.219	2087.06
Alpha_CEHC_SD		1.97	20.72		Alpha_CEHC_SD		222.846	2343.85
AT + GT; combination of 800 mg/day each α + γ tocopherol for six weeks	20				AT + GT; combination of 800 mg/day each α + γ tocopherol for six weeks	20
Alpha_CEHC_Mean		1.28	6.74		Alpha_CEHC_Mean		144.794	762.429
Alpha_CEHC_SD		2.33	4.88		Alpha_CEHC_SD		263.57	552.026
µmol/g creatinine					µmol/mol creatinine
Frank 2008
Healthy adult volunteers; single oral dose of deuterated tocopheryl acetates with sesame- vs corn-oil muffin
Originally units		0–24 h collection		Standardized collection		0–24 h collection
Group	n =			Group	n =
Women, Corn oil	5			Women, Corn oil	5
Alpha_CEHC_Mean		0.87		Alpha_CEHC_Mean		98.4144
Alpha_CEHC_SEM		0.152		Alpha_CEHC_SEM		17.1942
Women, Sesame oil	5			Women, Sesame oil	5
Alpha_CEHC_Mean		0.92		Alpha_CEHC_Mean		104.07
Alpha_CEHC_SEM		0.44		Alpha_CEHC_SEM		49.7728
Men, Corn oil	5			Men, Corn oil	5
Alpha_CEHC_Mean		0.23		Alpha_CEHC_Mean		26.0176
Alpha_CEHC_SEM		0.04		Alpha_CEHC_SEM		4.5248
Men, Sesame oil	5			Men, Sesame oil	5
Alpha_CEHC_Mean		0.11		Alpha_CEHC_Mean		12.4432
Alpha_CEHC_SEM		0.03		Alpha_CEHC_SEM		3.3936
µmol/g creatinine				µmol/mol creatinine
Johnson 2012
Healthy human volunteers; pre-dose vs post-dose (almonds, 7 d; α-tocopherol 7 & 14 d) for 21 days in total.
Original units		Predose	7 days	14 days	21 days		Standardized units		Predose	7 days	14 days	21 days
Group	n =						Group	n =
Men controlled-supplementation	10						Men controlled-supplementation	10
Alpha_CEHC_glycine_Mean		0	0	1.3	1.2		Alpha_CEHC_glycine_Mean		0	0	1300	1200
Alpha_CEHC_glycine_SEM				0.3	0.1		Alpha_CEHC_glycine_SEM				300	100
Alpha_CEHC_taurine_Mean		0	0	1.9	1.8		Alpha_CEHC_taurine_Mean		0	0	1900	1800
Alpha_CEHC_taurine_SEM				0.6	0.4		Alpha_CEHC_taurine_SEM				600	400
Alpha_CEHC_acyl_glucuronide_Mean		0	0.1	1.8	1.6		Alpha_CEHC_acyl_glucuronide_Mean		0	100	1800	1600
Alpha_CEHC_acyl_glucuronide_SEM				0.6	0.3		Alpha_CEHC_acyl_glucuronide_SEM				600	300
Alpha_CEHC_ether_glucuronide_Mean		0.1	0.4	2.8	3.5		Alpha_CEHC_ether_glucuronide_Mean		100	400	2800	3500
Alpha_CEHC_acyl_glucuronide_SEM			0.1	0.4	0.3		Alpha_CEHC_acyl_glucuronide_SEM			100	400	300
μmol/mmol creatinine							µmol/mol creatinine
Lebold 2012
Community-dwelling adults (UCLA catchment), generally healthy; Free-living dietary intakes (no administered dose); dietary α- and γ-tocopherol (habitual diets; some multivitamin use in “High” group); groups defined by plasma α-tocopherol: “Typical” (≤33 μmol/L) vs “High” (>33 μmol/L); no intervention/placebo. Dietary α-tocopherol: mean for "High" group of 23.3 ± 17.4 (17.8). Self-reported intake …
Original units		Average from two visits		Standardized units		Average from two visits
Group	n =			Group	n =
High plasma α-T	33			High plasma α-T	33
Alpha_CEHC_Mean		5.5		Alpha_CEHC_Mean		622.16
Alpha_CEHC_SD		4.7		Alpha_CEHC_SD		531.664
Alpha_CEHC_Median		4.1		Alpha_CEHC_Median		463.792
Typical plasma α-T	200			Typical plasma α-T	200
Alpha_CEHC_Mean		2.6		Alpha_CEHC_Mean		294.112
Alpha_CEHC_SD		2.7		Alpha_CEHC_SD		305.424
Alpha_CEHC_Median		1.6		Alpha_CEHC_Median		180.992
μmol/g creatinine				µmol/mol creatinine
Mah 2013
Young (ages 18-40), otherwise healthy adult smokers (both sexes)
Original units		Baseline	1 week		Standardized units		Baseline	1 week
treatment	n =				treatment	n =
Placebo; Daily placebo capsule taken with the evening meal for 1 week. Placebo capsule: corn oil capsule (0.07 mg α-T, 0.18 mg γ-T)	14				Placebo; Daily placebo capsule taken with the evening meal for 1 week. Placebo capsule: corn oil capsule (0.07 mg α-T, 0.18 mg γ-T)	14
Alpha_CEHC_Mean		20	22		Alpha_CEHC_Mean		2262400	2488640
Alpha_CEHC_SEM		5	5		Alpha_CEHC_SEM		565600	565600
γ-TmT; Daily γ-TmT supplement taken with the evening meal for 1 week. γ-tocopherol-rich supplement (500 mg γ-T, 62 mg α-T, 24 mg β-T, 6 mg δ-T per day)	16				γ-TmT; Daily γ-TmT supplement taken with the evening meal for 1 week. γ-tocopherol-rich supplement (500 mg γ-T, 62 mg α-T, 24 mg β-T, 6 mg δ-T per day)	16
Alpha_CEHC_Mean		18	37		Alpha_CEHC_Mean		2036160	4185440
Alpha_CEHC_SEM		5	10		Alpha_CEHC_SEM		565600	1131200
μmol/mg creatinine					µmol/mol creatinine
Sharma 2013
Type 1 diabetes with healthy age- and sex-matched controls from the University College London Fetal Growth Study; no supplementation
Original units		Single urine collection		Standardized units		Single urine collection
Group	n =			Group	n =
Type 1 diabetes	32			Type 1 diabetes	32
Alpha_CEHC_Mean		264		Alpha_CEHC_Mean			264
Alpha_CEHC_SEM				Alpha_CEHC_SEM
Healthy controls				Healthy controls
Alpha_CEHC_Mean	32			Alpha_CEHC_Mean	32
Alpha_CEHC_SEM		130		Alpha_CEHC_SEM			130
nmol/mmol creatinine				µmol/mol creatinine
Traber 2017
Healthy adults versus adults with metabolic syndrome based on defined criteria; on each of four test days, subjects consumed a single 15-mg oral dose of d₆-RRR-α-tocopherol delivered in one of four milk beverages
Original units		0–24 h after tracer dose			Standardized units		0–24 h after tracer dose
Group	n =				Group	n =
Healthy men	3				Healthy men	3
Alpha_CEHC_Mean		0.87			Alpha_CEHC_Mean		98.4144
Alpha_CEHC_SEM		0.11			Alpha_CEHC_SEM		12.4432
Men with MetS	4				Men with MetS	4
Alpha_CEHC_Mean		0.48			Alpha_CEHC_Mean		54.2976
Alpha_CEHC_SEM		0.11			Alpha_CEHC_SEM		12.4432
Healthy women	6				Healthy women	6
Alpha_CEHC_Mean		1.26			Alpha_CEHC_Mean		142.531
Alpha_CEHC_SEM		0.11			Alpha_CEHC_SEM		12.4432
Women with MetS	6				Women with MetS	6
Alpha_CEHC_Mean		0.77			Alpha_CEHC_Mean		87.1024
Alpha_CEHC_SEM		0.11			Alpha_CEHC_SEM		12.4432
µmol/g creatinine					µmol/mol creatinine
Michels 2018
Healthy older adults (≥55 y) with low habitual vitamin E intake and no vitamin E supplements in the prior year.
Original units		Baseline	16 weeks		Standardized units		Baseline	16 weeks
treatment	n =				treatment	n =
Single intervention group; 16-week hazelnut consumption period with measurements at baseline (week 0) and end of intervention (week 16). No placebo or separate control group.	32				Single intervention group; 16-week hazelnut consumption period with measurements at baseline (week 0) and end of intervention (week 16). No placebo or separate control group.	32
Alpha_CEHC_Mean		0.84	1.14		Alpha_CEHC_Mean		95.0208	128.957
Alpha_CEHC_SEM		0.45	0.5		Alpha_CEHC_SEM		50.904	56.56
µmol/g creatinine					µmol/mol creatinine
Luo 2021
General population sample embedded in the population-based Netherlands Epidemiology of Obesity (NEO) Study; no administered vitamin E dose; habitual exposure via diet and supplements, quantified indirectly by circulating α-TOH and urinary conjugated α-CEHC/α-TLHQ.
Original units		Baseline		Standardized units		Baseline
Group	n =			Group	n =
All subjects	498			All subjects	498
Alpha_CEHC_SO3_Median		165.4		Alpha_CEHC_SO3_Median		165.4
Alpha_CEHC_SO3_IQR_or_Range		(97.4, 298.3)		Alpha_CEHC_SO3_IQR_or_Range		(97.4, 298.3)
All subjects				All subjects
Alpha_CEHC_GLU_Median		91		Alpha_CEHC_GLU_Median		91
Alpha_CEHC_GLU_IQR_or_Range		(62.3, 139.4)		Alpha_CEHC_GLU_IQR_or_Range		(62.3, 139.4)
nmol/mmol creatinine				µmol/mol creatinine
Traber 2021
Healthy, non-smoking, non-obese premenopausal women; Healthy women received intravenous d6-α-tocopherol and consumed d3-α-tocopherol with a 600-kcal defined liquid meal (DLM; 40% or 0% fat, n = 10) followed by controlled meals; or the 0% fat DLM (n = 7) followed by a 12-h fast (0% fat-fast), then controlled meals ≤72 h
Original units		72-hour urine collection in intervals of 24h		Standardized units		72-hour urine collection in intervals of 24h
treatment	n =			treatment	n =
40% fat DLM	10			40% fat DLM	10
Alpha_CEHC_Mean		1.2		Alpha_CEHC_Mean		135.744
Alpha_CEHC_SEM		0.3		Alpha_CEHC_SEM		33.936
0% fat DLM	10			0% fat DLM	10
Alpha_CEHC_Mean		0.9		Alpha_CEHC_Mean		101.808
Alpha_CEHC_SEM		0.3		Alpha_CEHC_SEM		33.936
0%-fat DLM + overnight fast	7			0%-fat DLM + overnight fast	7
Alpha_CEHC_Mean		0.5		Alpha_CEHC_Mean		56.56
Alpha_CEHC_SEM		0.3		Alpha_CEHC_SEM		33.936
µmol/g creatinine				µmol/mol creatinine
Zhu 2022
Community-dwelling older adults aged 60–75 years from Northern Netherlands (Lifelines cohort); observed dietary vitamin E intake (n=387): median 11.0 mg/day (IQR 8.3–14.5) α-tocopherol equivalents; 56.6% below adequacy thresholds (≤13 mg/day men, ≤11 mg/day women).
Original units		Single urine collection
Group	n =
Vitamin E intake subset	387
Alpha_CEHC_Median		0.08
Alpha_CEHC_IQR_or_Range		0.03-0.2
µmol/mmol creatinine
Beaver 2025
Adults with metabolic syndrome (meeting >=3 MetS criteria), women and men ages 35-60 years old
Original units		Baseline	4 weeks	12 weeks		Standardized units		Baseline	4 weeks	12 weeks
treatment	n=					treatment	n=
crackers; 1.3 mg α-tocopherol in crackers as a snack, once daily orally	39					crackers; 1.3 mg α-tocopherol in crackers as a snack, once daily orally	39
Alpha_CEHC_Mean		0.579	0.551	0.55		Alpha_CEHC_Mean		65.4965	62.3291	62.216
Alpha_CEHC_SD		0.538	0.32	0.316		Alpha_CEHC_SD		60.8586	36.1984	35.7459
Almonds; 10.3 mg α-tocopherol per 58 g almonds daily, as a snack	38					Almonds; 10.3 mg α-tocopherol per 58 g almonds daily, as a snack	38
Alpha_CEHC_Mean		0.592	0.893	0.788		Alpha_CEHC_Mean		66.967	101.016	89.1386
Alpha_CEHC_SD		0.399	0.565	0.539		Alpha_CEHC_SD		45.1349	63.9128	60.9717
µmol g⁻¹ creatinine						µmol/mol creatinine

## Sheet: Excreted per unit time studies
Shultz 1995
7 healthy male volunteers on controlled, isoenergetic diet for 35 days, with stepwise increments of RRR-α-tocopherol.
Original units		Week 1	Week 2	Week 3	Week 4	Week 5		Standardized units	Week 1	Week 2	Week 3	Week 4	Week 5
treatment	n =							treatment
All subjects	7							All subjects
Alpha_CEHC_Mean		0	0	10	10	17		Alpha_CEHC_Mean	0	0	1131.2	1131.2	1923.04
Alpha_CEHC_SEM				1	0.5	3		Alpha_CEHC_SEM			113.12	56.56	339.36
µmol/24 h								µmol/mol creatinine
Traber 1998
Normolipidemic adult volunteers aged 27 to 52 years, one male and 5 female subjects; Single dose 150 mg d3-RRR-α-tocopheryl acetate + 150 mg d6-all-rac-α-tocopheryl acetate (300mg total)
Original units		Days 0	Days 1	Days 2	Days 3		Standardized units		Days 0	Days 1	Days 2	Days 3
treatment	n =						treatment	n =
All subjects	6						All subjects	6
Alpha_CEHC_Mean		1	1.4	1.6	1.3		Alpha_CEHC_Mean		113.12	158.368	180.992	147.056
Alpha_CEHC_SE		0.2	0.2	0.1	0.2		Alpha_CEHC_SE		22.624	22.624	11.312	22.624
µmol/24 h							µmol/mol creatinine
Lodge 2000
Healthy unsupplemented adult volunteers; single 24-hour urine sample
Original units		Min value	Max value		Standardized units		Min value	Max value
Group	n =				Group	n =
All subjects	6				All subjects	6
Alpha_CEHC_IQR_or_Range		60	404		Alpha_CEHC_IQR_or_Range		24.3846	162.564
µg/24 h					µmol/mol creatinine
Schuelke 2000
Healthy adult volunteers; stored urine powder from 6 healthy volunteers participating in the study described in ref. 22 and receiving 50, 150, 350, and 800 mg of (RRR)-a-tocopherol daily for 7 days was reanalyzed for α-tocopherol metabolites
Original units		Before supplementation		Standardized units		Before supplementation
Group	n =			Group	n =
Healthy volunteers from ref. 22	6			Healthy volunteers from ref. 22	6
Alpha_CEHC_Mean		0.26		Alpha_CEHC_Mean		105.666
Alpha_CEHC_SD		0.067		Alpha_CEHC_SD		27.2294
AVED Patient 2 (1997)	1			AVED Patient 2 (1997)	1
Alpha_CEHC_Mean		0.41		Alpha_CEHC_Mean		166.628
Alpha_CEHC_SD				Alpha_CEHC_SD
mg/day				µmol/mol creatinine
Yoshikawa 2005
Healthy male adult volunteers; γ-tocopherol group received two γ-tocopherol capsules (each containing 186.4 mg of g-tocopherol and 5 mg of a-tocopherol) for 28 days, while the control group received d-α-tocopherol at 5 mg/day
Original units		Baseliine	Day 28		Standardized units		Baseline	Day 28
Group	n =				Group	n =
Control	6				Control	6
Alpha_CEHC_Mean		0.75	0.6		Alpha_CEHC_Mean		84.84	67.872
Alpha_CEHC_SEM		0.1	0.1		Alpha_CEHC_SEM		11.312	11.312
γ-tocopherol group	7				γ-tocopherol group	7
Alpha_CEHC_Mean		0.65	1		Alpha_CEHC_Mean		73.528	113.12
Alpha_CEHC_SEM		0.1	0.1		Alpha_CEHC_SEM		11.312	11.312
μmol/day					µmol/mol creatinine
Imai 2011
Healthy Japanese college students; subjects ate a prescribed diet on days 1-5 of each week over the experimental period of 4 weeks and were free to eat what they wanted on days 6 and 7. In the latter three weeks, the participants took d-tocopherol acetate in addition to the diet: 21 μmol/d in week 2, 63 μmol/d in week 3, and 125 μmol/day in week 4.
Original units		Baseline (Week 1)	Week 2	Week 3	Week 4		Standardized units		Baseline (Week 1)	Week 2	Week 3	Week 4
treatment	n =						treatment	n =
Men controlled-supplementation	10						Men controlled-supplementation	10
Alpha_CEHC_Mean		0.74	0.94	1.89	3.34		Alpha_CEHC_Mean		83.7088	106.333	213.797	377.821
Alpha_CEHC_SD							Alpha_CEHC_SD
Free-living women	76						Free-living women	76
Alpha_CEHC_Mean		0.444					Alpha_CEHC_Mean		50.2253
Alpha_CEHC_SD							Alpha_CEHC_SD
μmol/day							µmol/mol creatinine
Drotleff 2014
Healthy men; orally administered a single dose of 450-mg total T3 dose with a standardised breakfast vitamin E-rich extract from barley oil known for its high a-T3 content. 7 men received both formulations on separate days (urine analyses n=5 per arm after exclusions per period), Single dose per period with a one-week washout between periods.
Original units		Baseline	6 weeks		Standardized units		Baseline	6 weeks
treatment	n =				treatment	n =
Barley (α-T3-rich)	5				Barley (α-T3-rich)	5
Alpha_CEHC_Mean		NR	95.3		Alpha_CEHC_Mean			10780.3
Alpha_CEHC_SD		NR	11.3		Alpha_CEHC_SD			1278.26
Palm (γ-T3-rich)	5				Palm (γ-T3-rich)	5
Alpha_CEHC_Mean		NR	33.5		Alpha_CEHC_Mean			3789.52
Alpha_CEHC_SD		NR	6		Alpha_CEHC_SD			678.72
μmol/day					µmol/mol creatinine
Uchida 2018
Six healthy Japanese women (BMI 21.460.9); each participant ingested 134 mg α-tocopherol in one period and 134 mg γ-tocopherol in another period, separated by a 4-week washout. Per intervention: 72 h follow-up after each single oral dose (α or γ) with a washout interval between arms of 4 weeks. Urine was collected from 12 h before to 72 h after tocopherol ingestion.
Original units		24-hour post α-tocopherol			Standardized units		24-hour post α-tocopherol
Group	n =				Group	n =
α-tocopherol (aT) group	6				α-tocopherol (aT) group	6
Alpha_CEHC_Mean		8.94			Alpha_CEHC_Mean		337.098
Alpha_CEHC_SE		1.05			Alpha_CEHC_SE		39.592
µmol/72h					µmol/mol creatinine

## Sheet: Volume studies
Galli 2002
8 healthy subjects, no supplementation, baseline urinary α-CEHC collected only
Original units		Baseline
Group	n =
All subjects	8
Alpha_CEHC_Mean		2.69
Alpha_CEHC_SD		2.41
µmol/L
Mahipal 2016
Healthy adult volunteers; Phase I dose-escalation trial of pure δ-tocotrienol (VEDT) in healthy volunteers: 36 subjects received from 100-1600 mg of oral VEDT as a single dose or twice daily for 14 consecutive days. A 3+3 dose escalation design was utilized. Participants received the study drug at doses of 100, 200, 300, 400, 800, and 1600 mg as a single dose or twice daily for 14 days. On the fi…
Original units		Baseline	Post-treatment
treatment	n =
All multiple-dose VEDT cohorts combined (200–3200 mg/day, BID).	18
Alpha_CEHC_Mean		4	3.05
Alpha_CEHC_SEM		7.21	3.84
μmol/L
Goodin 2021
Men diagnosed with localized prostate cancer undergoing radical prostatectomy as their primary treatment; The first five patients enrolled received no supplement and their tissue was used to establish laboratory standards and their data is not included in the analyses of the treatmentgroups. The subsequent patients were randomized by the Rutgers Cancer Institute of New Jersey Biometrics Departmen…
Original units		Baseline	Post intervention
treatment	n =
No supplement	21
Alpha_CEHC_Mean		0.22	0.74
Alpha_CEHC_SD		0.42	1.14
1-week supplement	18
Alpha_CEHC_Mean		0.67	6.76
Alpha_CEHC_SEM		1.16	13.15
2-week supplement	20
Alpha_CEHC_Mean		0.47	8.78
Alpha_CEHC_SD		1.22	13.61
μmol/L

## Sheet: Other reporting method studies
Lodge 2001
Healthy adults; nonsmokers
Original units		Baseline
Group	n =
125mg α-T3 (all)	5
Alpha_CEHC_Mean		0.9
Alpha_CEHC_SD		1.1
500mg α-T3 (all)	5
Alpha_CEHC_Mean		5.3
Alpha_CEHC_SD		3.2
mg above baseline
Brigelius-Flohe 2004
Healthy Austrian male, nonsmoking volunteers
Original units		Cumulative (over 6 days)		Standardized units
treatment	Healthy male			treatment	Healthy male
Single oral dose of 30 mg each d6-RRR-α-tocopheryl acetate and d2-RRR-γ-tocopheryl acetate with a standardized breakfast	n = 97			Single oral dose of 30 mg each d6-RRR-α-tocopheryl acetate and d2-RRR-γ-tocopheryl acetate with a standardized breakfast	n = 97
Alpha_CEHC_Mean		129		Alpha_CEHC_Mean		8.7378
Alpha_CEHC_SD		86		Alpha_CEHC_SD		5.8252
μg (cumulative amount over 6 days)				µmol/mol creatinine
Eichhorn 2004
Healthy adult volunteers (men and women) without reported metabolic or chronic illness. Subjects (n=38) were given daily 15, 100, 200, and 400 mg α-TOH acetate for 21 days. Blood and urine samples were taken before supplementation (baseline) and weekly during supplementation and a 3-week washout period. Each subject under-went all four treatments.
Original units		21-day average
treatment	n =
15 mg/day	38
Alpha_CEHC_Mean		107.1
Alpha_CEHC_SD
100 mg/day	38
Alpha_CEHC_Mean		326.9
Alpha_CEHC_SD
200 mg/day	38
Alpha_CEHC_Mean		551.6
Alpha_CEHC_SD
400 mg/day	38
Alpha_CEHC_Mean		821.9
Alpha_CEHC_SD
% of baseline (mean value)
